# Supplementary material for: Longitudinal Profiling of the Human Milk Microbiome from Birth to 12 Months Reveals Overall Stability and Selective Taxa-Level Variation
Source: Microorganisms. 2025 Aug 5;13(8):1830. doi: 10.3390/microorganisms13081830 (PMC12388394; doi:10.3390/microorganisms13081830)
Supplement: Supplementary file 1 [file microorganisms-13-01830-s001.zip]

Archive with 1 entries (1 files):
- microorganisms-3781629-supplementary.pdf
